# Supplementary material for: Silk Fibroin-Based Piezoelectric Sensor with Carbon Nanofibers for Wearable Health Monitoring Applications
Source: Sensors (Basel). 2023 Jan 26;23(3):1373. doi: 10.3390/s23031373 (PMC9919155; doi:10.3390/s23031373)
Supplement: Supplementary file 1 [file sensors-23-01373-s001.zip]

Archive with 1 entries (1 files):
- sensors-2151985-supplementary.mp4
